# Supplementary material for: Protective Effect of the Naringin–Chitooligosaccharide Complex on Lipopolysaccharide-Induced Systematic Inflammatory Response Syndrome Model in Mice
Source: Foods. 2024 Feb 14;13(4):576. doi: 10.3390/foods13040576 (PMC10887581; doi:10.3390/foods13040576)
Supplement: Supplementary file 1 [file foods-13-00576-s001.zip]

Archive with 2 entries (2 files):
- Table S1.xls
- Figure S1.pptx
