# Supplementary material for: Protective Effect of the Naringin–Chitooligosaccharide Complex on Lipopolysaccharide-Induced Systematic Inflammatory Response Syndrome Model in Mice
Source: Foods. 2024 Feb 14;13(4):576. doi: 10.3390/foods13040576 (PMC10887581; doi:10.3390/foods13040576)
Supplement: Supplementary file 1 [file foods-13-00576-s001.zip › Table S1.xls]

## Sheet: Sheet1
Table S1: Detailed information for primer sequence
Gene	F primer	R primer
GAPDH	5’-TGGCCTTCCGTGTTCCTAC-3’	5’-GAGTTGCTGTTGAAGTCGCA-3’
TLR4	5’-ATGGCATGGCTTACACCACC-3’	5’-GAGGCCAATTTTGTCTCCACA-3’
MyD88	5’-TCATGTTCTCCATACCCTTGGT-3’	5’-AAACTGCGAGTGGGGTCAG-3’
NF-κB p65	5’-AGGCTTCTGGGCCTTATGTG-3’	5’-TGCTTCTCTCGCCAGGAATAC-3’
IkBa	5’-TGAAGGACGAGGAGTACGAGC-3’	5’-TGCAGGAACGAGTCTCCGT-3’
TNF-α	5’-CTGAACTTCGGGGTGATCGG-3’	5’-GGCTTGTCACTCGAATTTTGAGA-3’
IL-1β	5’-GAAATGCCACCTTTTGACAGTG-3’	5’-TGGATGCTCTCATCAGGACAG-3’
IL-6	5’-CTGCAAGAGACTTCCATCCAG-3’	5’-AGTGGTATAGACAGGTCTGTTGG-3’
